# Supplementary material for: Dietary Mg Supplementation Decreases Oxidative Stress, Inflammation, and Vascular Dysfunction in an Experimental Model of Metabolic Syndrome with Renal Failure
Source: Antioxidants (Basel). 2023 Jan 27;12(2):283. doi: 10.3390/antiox12020283 (PMC9952257; doi:10.3390/antiox12020283)
Supplement: Supplementary file 1 [file antioxidants-12-00283-s001.zip]

Archive with 1 entries (1 files):
- antioxidants-2158108-supplementary.pdf
